# Supplementary material for: The Angiogenesis Inhibitor Isthmin-1 (ISM1) Is Overexpressed in Experimental Models of Glomerulopathy and Impairs the Viability of Podocytes
Source: Int J Mol Sci. 2023 Feb 1;24(3):2723. doi: 10.3390/ijms24032723 (PMC9916724; doi:10.3390/ijms24032723)
Supplement: Supplementary file 1 [file ijms-24-02723-s001.zip]

Archive with 1 entries (1 files):
- ijms-2097811-supplementary.pdf
